# Supplementary material for: Flower Extracts as Multifunctional Dyes in the Cosmetics Industry
Source: Molecules. 2022 Jan 29;27(3):922. doi: 10.3390/molecules27030922 (PMC8838747; doi:10.3390/molecules27030922)
Supplement: Supplementary file 1 [file molecules-27-00922-s001.zip]

Archive with 1 entries (1 files):
- molecules-1553193-supplementary.pdf
